# Supplementary material for: Impact of TG4010 Vaccine on Health-Related Quality of Life in Advanced Non-Small-Cell Lung Cancer: Results of a Phase IIB Clinical Trial
Source: PLoS One. 2015 Jul 24;10(7):e0132568. doi: 10.1371/journal.pone.0132568 (PMC4514809; doi:10.1371/journal.pone.0132568)
Supplement: S1 Data — (ZIP) [file pone.0132568.s003.zip]

Archive with 3 entries (2 files):
- S1_Data/
- S1_Data/factl.sas7bdat
- S1_Data/formats.sas7bcat
